# Supplementary material for: How many marker loci are necessary? Analysis of dominant marker data sets using two popular population genetic algorithms
Source: Ecol Evol. 2013 Aug 28;3(10):3455–70. doi: 10.1002/ece3.725 (PMC3797491; doi:10.1002/ece3.725)
Supplement: Supplementary file 1 [file ece30003-3455-SD1.zip]

Archive with 17 entries (16 files):
- ece3725-sup-0001-R.scripts/
- ece3725-sup-0001-R.scripts/check.dir.R
- ece3725-sup-0001-R.scripts/marker.order.1000.txt
- ece3725-sup-0001-R.scripts/mega.subsample.R
- ece3725-sup-0001-R.scripts/megapop.disp.matrix.R
- ece3725-sup-0001-R.scripts/megapop.loop.R
- ece3725-sup-0001-R.scripts/megapop.template.qn
- ece3725-sup-0001-R.scripts/Model.A.pop.structure.txt
- ece3725-sup-0001-R.scripts/Model.B.pop.structure.txt
- ece3725-sup-0001-R.scripts/population.marker.select.R
- ece3725-sup-0001-R.scripts/qN.chr.map.R
- ece3725-sup-0001-R.scripts/qN.ntrl.freq.R
- ece3725-sup-0001-R.scripts/qN.to.binary.mega.R
- ece3725-sup-0001-R.scripts/Read.me.txt
- ece3725-sup-0001-R.scripts/sampled.populations.mega.txt
- ece3725-sup-0001-R.scripts/sampled.populations.Model.A.txt
- ece3725-sup-0001-R.scripts/sampled.populations.Model.B.txt
