# Supplementary material for: How many marker loci are necessary? Analysis of dominant marker data sets using two popular population genetic algorithms
Source: Ecol Evol. 2013 Aug 28;3(10):3455–70. doi: 10.1002/ece3.725 (PMC3797491; doi:10.1002/ece3.725)
Supplement: Supplementary file 1 [file ece30003-3455-SD1.zip › ece3725-sup-0001-R.scripts/check.dir.R]

# checks for the existance of a path/paths
# If create is T and path does not exist
# path will be created.
# Returns a message if the path(s) already exist

check.dir<-function(dir.in, create=T)
invisible(sapply(
	dir.in, 
	function(x){
		path.exists<-
			system(
				paste(
					"if test -d ", 
					x, 
					"; then echo 1; else echo 0; fi", 
					sep=""
					), 
				intern=T
				)
		if(path.exists == 1) 
			print(paste("path ", x, " already exists", sep=""))
		if(path.exists == 0){
			if(create){
				print(paste("creating path: ", x, sep=""))
				system(paste("mkdir ", x, xep=""))
				}# if(create)
			else print(
				paste("path ", x, " does not exist"), sep="")
			}# if 
		}# function(x)
		)
	)
