# Supplementary material for: How many marker loci are necessary? Analysis of dominant marker data sets using two popular population genetic algorithms
Source: Ecol Evol. 2013 Aug 28;3(10):3455–70. doi: 10.1002/ece3.725 (PMC3797491; doi:10.1002/ece3.725)
Supplement: Supplementary file 1 [file ece30003-3455-SD1.zip › ece3725-sup-0001-R.scripts/marker.order.1000.txt]

886
916
539
549
362
477
434
200
140
254
64
55
902
535
293
288
230
331
212
908
526
655
489
86
111
463
287
371
462
70
794
608
390
430
159
693
251
95
300
773
296
113
426
779
864
704
536
468
675
913
767
679
654
642
775
653
581
865
249
472
717
743
445
85
982
849
818
30
166
344
196
617
318
862
450
439
850
927
649
290
882
869
840
781
52
398
688
616
178
353
638
294
267
978
91
259
632
292
553
224
734
853
525
104
314
385
119
937
509
639
327
980
742
918
5
950
242
131
919
799
765
575
709
651
923
643
921
804
684
323
150
125
782
905
421
404
746
676
748
874
61
169
89
917
78
53
380
348
537
600
490
448
54
92
194
66
609
198
325
289
229
762
102
895
855
276
697
257
176
183
440
375
343
583
984
60
502
843
619
258
9
494
540
488
836
571
487
530
945
146
854
959
82
967
208
890
830
297
155
811
98
573
94
444
96
284
228
202
341
109
887
723
240
491
912
780
275
243
789
1
989
164
904
40
922
370
822
753
197
846
601
906
429
165
604
110
71
65
457
217
778
170
1000
354
915
414
899
310
934
115
556
543
232
633
586
911
311
305
501
806
319
190
366
139
605
698
368
336
214
76
308
976
981
892
532
177
823
578
451
847
423
248
719
235
328
541
3
637
783
21
339
839
634
613
352
572
388
705
87
591
985
45
808
397
987
657
158
631
885
801
120
226
776
407
132
498
492
207
565
548
378
26
188
948
204
303
787
400
665
562
687
722
206
167
129
157
112
312
69
173
142
903
954
51
12
522
497
932
234
361
838
57
504
920
262
574
848
694
821
716
644
355
720
154
774
760
881
31
274
286
998
23
377
695
245
108
785
14
707
816
215
425
180
315
936
678
700
628
524
160
756
837
686
221
576
817
144
566
33
744
373
309
38
946
988
545
875
37
467
436
708
986
820
172
662
873
456
930
824
629
557
755
321
952
93
795
872
357
552
712
416
223
486
550
313
622
431
351
211
28
128
88
834
412
299
62
134
338
481
893
758
852
459
597
186
587
529
512
730
238
777
603
807
620
699
379
50
819
503
145
612
345
419
42
517
888
402
326
67
148
365
508
218
880
466
320
829
594
646
75
222
264
690
422
627
236
738
728
996
870
48
650
461
788
792
935
103
446
437
598
739
307
237
584
831
752
469
7
696
510
542
560
652
689
17
250
500
897
805
316
546
126
725
346
977
706
393
766
961
863
630
324
332
394
751
29
483
809
36
333
389
625
826
894
997
117
647
827
291
963
149
868
666
554
800
914
337
13
121
941
285
685
438
168
640
77
593
713
225
844
100
615
6
891
187
544
114
701
568
761
889
721
413
2
515
411
561
519
674
564
931
270
493
302
4
484
73
595
256
152
636
24
123
417
514
658
724
656
268
453
606
611
72
867
703
845
671
754
306
520
813
278
909
495
577
957
670
482
22
943
991
25
860
947
241
8
614
364
784
661
387
590
452
304
924
295
298
790
174
122
244
392
668
74
626
107
729
68
896
376
118
992
433
964
185
283
209
246
171
210
660
199
179
585
810
702
49
83
768
261
796
101
334
15
516
427
349
621
432
925
133
182
253
711
731
797
832
342
395
592
130
161
979
772
559
43
454
971
335
910
645
97
136
582
737
458
878
175
858
884
475
184
105
683
80
990
513
272
399
181
127
528
506
363
667
271
972
455
374
18
570
940
960
269
56
359
279
759
538
970
409
791
420
263
994
27
726
16
727
317
63
558
478
521
929
928
635
681
944
163
533
833
480
691
877
81
803
769
415
953
499
20
360
588
527
465
740
672
382
958
551
124
322
418
441
35
938
340
32
974
384
266
428
969
46
669
470
859
195
589
659
192
511
975
610
999
410
942
815
901
106
673
763
356
771
138
735
219
732
624
563
531
227
715
956
898
406
518
58
435
596
680
347
147
602
386
151
842
547
973
460
993
814
47
189
798
252
496
153
79
951
856
156
866
247
213
19
648
623
618
876
764
367
569
220
567
471
372
663
391
137
949
692
747
141
825
205
405
383
11
523
281
599
861
260
59
280
201
733
641
474
203
871
135
749
231
84
750
401
962
191
939
90
330
677
476
983
736
995
408
741
505
277
403
485
835
710
802
239
812
396
933
682
464
965
329
883
473
718
851
255
907
607
273
857
443
39
233
369
745
358
162
41
301
99
714
828
282
424
879
216
555
507
449
926
534
664
770
381
447
841
350
966
34
900
968
10
143
955
265
44
479
580
442
116
193
579
757
786
793
