# Supplementary material for: How many marker loci are necessary? Analysis of dominant marker data sets using two popular population genetic algorithms
Source: Ecol Evol. 2013 Aug 28;3(10):3455–70. doi: 10.1002/ece3.725 (PMC3797491; doi:10.1002/ece3.725)
Supplement: Supplementary file 1 [file ece30003-3455-SD1.zip › ece3725-sup-0001-R.scripts/mega.subsample.R]

# This script samples individuals and loci from the mega metapopulations and converts the data from diploid
# to binary.  
# The mega metapopulations are simulated with megapop.loop.R.  
# Be sure to set the paths to be correct on your system!

# Source the functions needed to run the script:
source("/Documents/Pubs/Sim.ISSR/R.supp/check.dir.R")
source("/Documents/Pubs/Sim.ISSR/R.supp/qN.to.binary.mega.R")


# population structure file:
pop.struc.file <- "/Documents/Pubs/Sim.ISSR/R.supp/Model.A.pop.structure.txt"
#pop.struc.file <- "/Documents/Pubs/Sim.ISSR/R.supp/Model.B.pop.structure.txt"


# Set the marker and population sample file names:
file.marker.select <- "/Documents/Pubs/Sim.ISSR/R.supp/marker.order.1000.txt"

file.populations.select <- "/Documents/Pubs/Sim.ISSR/R.supp/sampled.populations.Model.A.txt"

# Set the directory for the mega megapopulations:
base.sim.path <- "/Documents/SimData/Mega/sim"

# Get the path list of the mega metapopulations:
sim.paths <-paste(base.sim.path, system(paste("ls", base.sim.path), intern = T), sep = "/")
sim.paths

# Create a list of the project names:
proj.names.in <- system(paste("ls", base.sim.path), intern = T)
proj.names.in


# which generation to sample?
gen.sample <- "g150"

# number of marker loci to sample?
markers.sample <- 5

# How many loci are in the the mega metapopulations?
markers.mega <- "l=1000"


# number of individuals to sample from each sampled population:
indiv.sample <- 10

# set the paths of the output projects
base.path.out <- "/Documents/SimData"
check.dir(base.path.out)

# What name do you want for the model?
model.which <- "m=A10"

# adjust the project names for the output
proj.names.out <- 
	gsub(
		"m=Mega", 
		model.which, 
		proj.names.in
		)

proj.names.out <- 
	paste(
		gen.sample,
		gsub(
			markers.mega, 
			paste("l=", markers.sample, sep = ""), 
			proj.names.out
			),
		sep = "_"
		)
		

proj.names.out
		
		
proj.paths.out <- paste(base.path.out, proj.names.out, sep = "/")

# set the paths for the output binary allele data:
proj.paths.bin.out <-
	paste(
		base.path.out,
		proj.names.out,
		sep = .Platform$file.sep
		)
proj.paths.bin.out.files <- 
	paste(
		proj.paths.bin.out,
		.Platform$file.sep,
		proj.names.out,
		".binary.txt",
		sep = ""
		)


proj.paths.bin.out.files

# a useful function to extract parameters from the project name
get.param <- function (param, sim){
	# find the parameter entry:
	x<-strsplit(sim, param)[[1]][2]
	# trim any other parameters:
	y<-strsplit(x, "_")[[1]][1]
	y
	}

	
# select the markers to sample
sampled.markers.i <- read.table(file.marker.select, nrows = markers.sample)
sampled.markers.i

# select the populations to sample
sampled.pops.i <- read.table(file.populations.select, header = T)
sampled.pops.i


proj.paths.out

#for(i in 1:length(proj.names.out)){
	
for(i in 1:length(proj.paths.out)){
	# create the out project path
	check.dir(proj.paths.out[i])	


	
	region.files.i <- 							# set the paths for the regional files:
		system(paste("ls", sim.paths[i]), intern = T)
	region.paths.i <- 
		paste(
			sim.paths[i], 
			region.files.i[which(grepl("Region", region.files.i))],
			"ntrl_genotype", 
			sep = .Platform$file.sep
			)
	
	
	region.sampling.file.paths <-				# set the region sampling index filenames
		paste(
			proj.paths.out[i],
			paste(
				region.files.i[which(grepl("Region", region.files.i))],
				".individuals.sampled.txt",
				sep = ""
				),
			sep = .Platform$file.sep
			)
		
	
	pop.file.out <-								# Set the combined region individuals file.
		paste(
			proj.paths.out[i],
			"combined.pop.txt",
			sep = .Platform$file.sep
			)
	
	if(!file.exists(pop.file.out)){				# Check to see if pop.file.out exists,
												# create it if it does not exist.

		for(j in 1:length(region.paths.i)){		# Subsample from each region:
			print(paste("j = ", j, " of ", length(region.paths.i), "...", sep = ""))
			pop.file.region.ij <- 				# Get a listing of the saved neutral allele
				paste(							# files.
					region.paths.i[j], 
					system(paste("ls", region.paths.i[j]), T), 
					sep = "/"
					)
			
			pop.file.path.ij <- 				# Select the correct generation file:
				pop.file.region.ij[which(grepl(gen.sample, pop.file.region.ij))]
			
			
			sampled.populations.ij <- 			# select the populations to sample:
				sampled.pops.i$population[which(sampled.pops.i$region == j)]
			
			
			skip.ij <- 							# Determine how many lines to skip at the beginning
												# of the file.
				as.integer(read.table(pop.file.path.ij, nrows = 1)[2] + 1)

			
												# Read in the data.
			dat.ij.full <- read.table(pop.file.path.ij, skip = skip.ij)
			
			
			pop.id.ij <- dat.ij.full[,1]		# Make a vector of the population IDs.
			
			# select the individuals to sample from each sampled patch:
			sampled.individuals.ij <- NULL
			for(k in 1:length(sampled.populations.ij)){
				sampled.populations.ij[k]
	
				sampled.individuals.ij <- 
					c(
						sampled.individuals.ij,
						sample(
							which(pop.id.ij == sampled.populations.ij[k]),
							indiv.sample		
							)					
						)
				}
			sampled.individuals.ij <- sort(sampled.individuals.ij)
			pop.id.ij[sampled.individuals.ij]
			
			# write the sampled individuals regional file
			write.table(
				sampled.individuals.ij,
				region.sampling.file.paths[j],
				quote = F, 
				col.names = F, 
				row.names = F
				)
		
			#keep only those rows that are sampled individuals
			#and those columns that are the sampled markers
			dat.ij <- 
				cbind(
					j,
					dat.ij.full[sampled.individuals.ij, c(1, unlist(c(sampled.markers.i))+1)]
					)
					
					dim(dat.ij)
			# write data to pop.file.out
			
			write.table(
				dat.ij, 
				pop.file.out, 
				append = T, 
				quote = F, 
				row.names = F, 
				col.names = F
				)
			print("done")
			}# for(j)
		#check.dir(proj.paths.bin.out[i])

		
		}#if(!file.exists(pop.file.out)){
			
	qN.to.binary(
		pop.file.out,
		proj.paths.bin.out.files[i]
		)	
			
	}# for(i)
