# Supplementary material for: How many marker loci are necessary? Analysis of dominant marker data sets using two popular population genetic algorithms
Source: Ecol Evol. 2013 Aug 28;3(10):3455–70. doi: 10.1002/ece3.725 (PMC3797491; doi:10.1002/ece3.725)
Supplement: Supplementary file 1 [file ece30003-3455-SD1.zip › ece3725-sup-0001-R.scripts/megapop.disp.matrix.R]

# This script creates the within-region dispersal matrices 
# used by quantiNEMO for metapopulations.

# This function will create a dispersal matrix file that can be read 
# by quantiNEMO.

# The dispersal matrix is a square matrix with the quantity of rows 
# and columns being equal to the total number of patches. 
# In the dispersal matrix, each row represents one patch.
# The columns represent the patches to which individuals from
# the row patch may emigrate.  
# The numbers in the cells are the proportion of individuals in 
# the row patch that migrate to the corresponding column patch.
# The diagonal elements of the dispersal matrix represent the
# proportion of individuals that remain in the row patch.
# The sums of elements in the rows are normalized so that they
# are equal to 1.


# Variables:

# m.rate is the proportion of each patch's population that emigrates.
# m.rate is usually called by megapop.loop.R.  m.rate was set to 0 or
# 0.1 for the manuscript.
# m.rate <- 0.1

# disp.file.out is the filename for the dispersal matrix.
# disp.file.out is usually called by megapop.loop.R
# disp.file.out <- 

# For computational tractability, the regions are each simulated separately,
# then compiled into one large metapopulation at the end.  This variable
# should be left as 1 when simulating each region separately.

# Fraction of the overall emigrants that go to each immigrant patch:
# Since the middle patches have 8 neighbors, frac is set to 1/8 by default.
# The code could be made more sophisticated to account for edge patches having
# only 5 neighbors and corner patches having only 3.


# The regions for the manuscript were square lattices of 36 patches 
# with 6 patches per side.  This value can be changed to make the regions
# larger or smaller.


disp.matrix <- function(
	m.rate = 0,
	n.regions = 1,
	frac = 1/8,
	n.side = 6,
	disp.file.out
	){


	# Each sub matrix is a square binary matrix with n.side + 2 rows and columns.
	# The sub matrix represents the possible immigrant patches from a
	# given emigrant patch with '1' digits.  All other digits are 0.
	# There is a sub matrix for each patch in the metapopulation.
	# The center n.side rows and columns of each sub matrix are flattened
	# to a vector and added as a row to the master dispersal matrix.


	# Create a blank template for the sub-matrices:
	disp.mat.region.template <- matrix(0, nrow = n.side + 2, ncol = n.side + 2) 

	# Create the blank master matrix:
	disp.mat.master <- matrix(0, nrow = n.side^2, ncol = n.side^2)


	# Create neighbor matrices, then flatten them to vectors, 	
	# copy the rows to disp.mat.master et voilà:
	x.index <- 1
	for(x in 2:(n.side + 1)){
		for(y in 2:(n.side + 1)){
			disp.mat.region.xy <- disp.mat.region.template
			disp.mat.region.xy[(x-1):(x+1), (y-1):(y+1)] <- 1
			disp.mat.region.xy[x, y] <- 0
			# cut off the outer ring:
			disp.mat.master[(x.index),] <-
				c(disp.mat.region.xy[2:(n.side+1),2:(n.side+1)])
			x.index <- x.index + 1		
			}
		}

	# multiply through by the migration rate:
	disp.mat.all.m <- disp.mat.master * m.rate * frac

	# fill in the diagonals:
	for (d in 1:dim(disp.mat.all.m)[1]){
		disp.mat.all.m[d,d] <- 0
		disp.mat.all.m[d,d] <- 1 - sum(disp.mat.all.m[d,])
		}

	# format the matrix for quantiNEMO:
	disp.mat.all.m <- cbind("{", disp.mat.all.m, "}")
	disp.mat.all.m[1,1] <- "{{"
	disp.mat.all.m[n.regions*n.side^2, n.regions*n.side^2 +2] <- "}}"


	# Write the dispersal matrix to a file:
	write.table(
		disp.mat.all.m,
		disp.file.out,
		quote = F, 
		col.names = F, 
		row.names = F, 
		sep = " "
		)
	} # function
