# Supplementary material for: How many marker loci are necessary? Analysis of dominant marker data sets using two popular population genetic algorithms
Source: Ecol Evol. 2013 Aug 28;3(10):3455–70. doi: 10.1002/ece3.725 (PMC3797491; doi:10.1002/ece3.725)
Supplement: Supplementary file 1 [file ece30003-3455-SD1.zip › ece3725-sup-0001-R.scripts/megapop.loop.R]

# Script to create a metapopulation.


# global parameters:

# model is the name provided for the simulations.  It must be in the
# form of m=#### where #### is the desired name.

# n.loci is the number of binary loci to simulate.

# n.chr is the number of chromosomes to simulate.

# l.chr is the length of each of the chromosomes (in centiMorgans).
# If a single number is provided, each chromosome is the same length.
# Alternatively, a vector of length l.chr can be provided to specify
# the length of each chromosome separately.

# chr.seed is the seed provided to the random number generator of
# the chromosome mapping function.  

# n.reps is the number of replicate metapopulations to create

# growth.rate is the growth rate parameter for the quantiNemo
# input file.

# bkg.mg is a vector with the value(s) of the within-migration
# parameter.

# patch.ini is the initial patch population.  Currently each patch
# begins the simulation with the same population, but this could
# be changed as needed by the user.

# patch.cap is the carrying capacity of the patches.  As with patch.ini
# patch.cap is set to a single value for each patch, but this could be
# re-programmed.

# sd.regions is a vector containing the inter-retion similarity
# parameter.  Smaller values have more similar region allele frequencies.
# A value of 'ind' has allele frequencies for each locus independent
# for each region.

# sd.pops is similar to sd.regions, but is the similarity of allele 
# frequencies in patches within regions.  In the manuscript, the only
# value that was used was 0.1 but this value could be altered to suit
# other purposes.

# n.gen is the number of generations to simulate.

# ntrl.log is a quantiNEMO parameter that tells the program which
# generations to save the genotypes from. See the quantiNEMO documentation
# for how to specify this parameter.

# base.dir is the directory where the script will look for any template files, 
# input files, or other R scripts.

# sim.dir is the directory where the simulatied metapopulations will be saved.

# pop.struc.file is the file that specifies the number of regions, the region
# names, the number of populations sampled per region (not used here), and the
# number of patches in each region.

# Source the necessary functions:
source("/Documents/Pubs/Sim.ISSR/R.supp/qN.ntrl.freq.R")
source("/Documents/Pubs/Sim.ISSR/R.supp/qN.chr.map.R")
source("/Documents/Pubs/Sim.ISSR/R.supp/check.dir.R")
source("/Documents/Pubs/Sim.ISSR/R.supp/megapop.disp.matrix.R")

# The path to the quantiNEMO template initialization file:
qn.template <- "/Documents/Pubs/Sim.ISSR/R.supp/megapop.template.qn"


model 			<-	'm=Mega'
n.loci			<-	1000
n.chr			<-  28
l.chr			<-  100
chr.seed		<-  33
n.reps			<-	1
growth.rate		<-	0.5
bkg.mg			<-	c(0, 0.1) #c(0.1, 0)
patch.ini		<-	1000
patch.cap		<-	1000
n.sample.pop	<-	150
sd.regions		<-	c(0.05, 0.15, 0.2)#c('ind', 0.1,0.15, 0.2)
sd.pops			<-	c(0.1) #c(0.1, 0.2, 0.3)
n.gen			<-	150
ntrl.log		<-	"150" #"(1 1, 2 10, 11 50, 51 100, 101 150)"
base.dir		<-	"/Documents/SimData/Mega"
sim.dir			<-	paste(base.dir, "sim", sep = .Platform$file.sep)
pop.struc.file <- "/Documents/Pubs/Sim.ISSR/R.supp/Model.A.pop.structure.txt"
			
# Make sure that base.dir exists:
check.dir(base.dir)

		
# which processes to complete:


# create neutral allele files?
g.ntrl	<-	T
# create chromosome map files?
g.chr	<-	T	
# create a dispersal matrix:
g.disp	<-	T
# run quantiNemo?
g.qN	<-	T


# overwrite previously created projects?
overwrite.previous	<-	F

setwd(base.dir)

# make a vector of project names:
	
loci	<-	paste("l", n.loci, sep = "=")
bkg		<-	paste("bkg.mg", bkg.mg, sep = "=")
sd.reg	<-	paste("sd.reg", sd.regions, sep = "=")
sd.pop	<-	paste("sd.pop", sd.pops, sep = "=")
n.rep	<-  paste("r", 1:n.reps, sep = "=")
p.ini	<-	paste("p.i", patch.ini, sep = "=")
p.cap	<-	paste("p.c", patch.cap, sep = "=")
a1 <- paste(model, loci, bkg, sep = "_"); a1
paste(a1, sd.reg)
a2 <- c(sapply(sd.reg, function(x) paste(a1, x, sep = "_"))); a2
aa  <- c(sapply(sd.pop, function(x) paste(a2, x, sep = "_"))); aa
aaa <- paste(aa, p.ini, p.cap, sep = "_"); aaa
simulation.names <- 
	c(sapply(n.rep, function(x) paste(aaa, x, sep = "_")))

simulation.names


# create a vector of the simulation folder paths:
	sim.paths <- paste(
		sim.dir, 
		simulation.names, 
		sep = .Platform$file.sep)


# a function to retrieve parameter values from the simulation names:
get.param <- function (param, sim){
	# find the parameter entry:
	x<-strsplit(sim, param)[[1]][2]
	# trim any other parameters:
	y<-strsplit(x, "_")[[1]][1]
	y
	}


# make a vector of region names
region.names <- 
	paste(
		#simulation.names,
		"Region=",
		read.table(pop.struc.file, header = T)[,1],
		sep = ""
		)
		


# quantiNEMO initialization files:

# qn.in.file is the template initialization file for quantiNEMO

# qn.out.file is the output quantiNEMO initialization file with
# all parameters updated.

qn.in.file	<-	paste(base.dir, "megapop.template.qn", sep = .Platform$file.sep)
qn.out.file	<-	paste(base.dir, "megapop.qn", sep = .Platform$file.sep)


# Read in the qn.ini file and	
# specify the qn.ini parameter lines:
	qn.in<-readLines(qn.in.file)			
	l.generations<-
		which(grepl("generations", qn.in))
	l.folder<-
		which(grepl("folder", qn.in))
	l.ntrl.freq.file<-
		which(grepl("ntrl_allelic_file", qn.in))
	l.ntrl.chr.map<-
		which(grepl("ntrl_loci_positions", qn.in))
	l.patch.number<-
		which(grepl("patch_number", qn.in))
	l.patch.capacity<-
		which(grepl("patch_capacity", qn.in))
	l.patch.ini.size<-
		which(grepl("patch_ini_size", qn.in))
	l.growth.rate<-
		which(grepl("growth_rate", qn.in))
	l.dispersal<-
		which(grepl("dispersal_rate", qn.in))
	l.ntrl.logtime<-
		which(grepl("ntrl_genot_logtime", qn.in))
	l.ntrl.loci	<-
		which(grepl("ntrl_loci", qn.in))
	l.ntrl.loci <- 
		l.ntrl.loci[which(!l.ntrl.loci%in%l.ntrl.chr.map)]
		
	
sim.paths

# main loop:

for(i in 1:length(sim.paths)){
#for(i in 2){
	# print a status report:
	print(paste("i =", i, "of", length(simulation.names)))
	print(simulation.names[i])
	sim.i <- simulation.names[i]
	#if(file.exists(paste(sim.paths[i], ".zip", sep = "")))		print("already done")
	if(file.exists(sim.paths[i]))		print("already done")
	if(!file.exists(sim.paths[i])&!overwrite.previous) {

	check.dir(sim.paths[i])
	
	
	# get relevant parameters from the project name:
	l.i 		<- as.numeric(get.param('l=', sim.i))		# no. of loci
	disp.i		<- as.numeric(get.param("bkg.mg=", sim.i))  # amount of background migration
	sd.reg.i	<- get.param("sd.reg=", sim.i)				# similarity among regions
	sd.pop.i	<- get.param("sd.pop=", sim.i)				# similarity among patches within regions
	r.i			<- as.numeric(get.param("r=", sim.i))		# rep number
	p.i.i		<- as.numeric(get.param("p.i=", sim.i))		# patch initial population
	p.c.i		<- as.numeric(get.param("p.c=", sim.i))		# patch population capacity
	
	# output the parameters to the screen:	
	print(paste("# loci =", l.i))
	print(paste("among-region neutral allele frequency standard deviation =", sd.reg.i))
	print(paste("among-population neutral allele frequency standard deviation =", sd.pop.i))
	print(paste("replicate", r.i))
	print(paste("initial patch sizes =", p.i.i))
	print(paste("patch capacity =", p.c.i))
	print(paste("background migration rate =", disp.i))
	
	# create the region paths
	region.paths.i<- paste(
		sim.paths[i],
		"/",
		region.names,
		sep = ""
		)
	check.dir(region.paths.i)
	
	# create the master ntrl allele file
	
	if(g.ntrl) {
		file.ntrl.i	<-	paste(
			sim.paths[i],
			.Platform$file.sep,
			"all.ntrl.txt",
			sep = ""
			)
		
		if(
			!file.exists(file.ntrl.i) | 
			(file.exists(file.ntrl.i) & 
			overwrite.previous)
			){
				print("creating neutral allele file...")
				
				ntrl.all <- qN.ntrl.freq(
					file.out = file.ntrl.i,
					pop.file = pop.struc.file,
					sd.regions = sd.reg.i,
					sd.populations = sd.pop.i,
					n.loci = l.i
					)
					
				print("... done")	
			} 		
		
		freq.all.df <- ntrl.all[[2]][,4]				# Create a dataframe of all the allele frequencies.
														# Each row is one allele.
		freq.all.df <- gsub("\\{ ", "", freq.all.df)	# Remove the punctuation.
		freq.all.df <- gsub("\\ }", "", freq.all.df)
		
		freq.all.df <- t(data.frame(strsplit(freq.all.df, " ")))	
														# Split the long entries into cells so that each
														# column is one patch.
		
		
		ntrl.paths.i <- 								# Set the filenames for each region's allele file.
			paste(region.paths.i, .Platform$file.sep, region.names, ".ntrl.txt", sep = "")
		
		
		# split into the regional ntrl allele files:
		start.ij <- 1									# Set the first starting index to 1.
		end.ij <- read.table(pop.struc.file, T)[1,3]	# Read the first starting index from the
														# population file.

		for(j in 1:length(region.paths.i)){				# Loop through each region.
		
			file.ntrl.ij <-	paste(						# Set the region j neutral allele file path.
				region.paths.i[j],
				.Platform$file.sep,
				region.names[j],
				".ntrl.txt",
				sep = ""
				)	
					
			freq.reg.i <- paste(						# Make a vector of the allele frequencies for
				"{",									# patches within region j.
				apply(freq.all.df[,start.ij:end.ij], 1, function(x) paste(x, collapse = " ")),
				"}"
				)
		
			write.table(								# Write the file header.
				ntrl.all[[1]], 
				file.ntrl.ij, 
				quote = F, 
				col.names = F, 
				row.names = F)

			write.table(								# Write the allele frequencies. 
				cbind(
					ntrl.all[[2]][,1:3], freq.reg.i), 
				file.ntrl.ij, 
				quote = F, 
				col.names = F, 
				row.names = F,
				append = T,
				sep = "\t")			
														# Update the starting and ending indices:
			start.ij <- start.ij + read.table(pop.struc.file, T)[j, 3]
			end.ij <- end.ij + read.table(pop.struc.file, T)[j, 3]
		
			}

		}#if(g.ntrl) 
	
	
	# create the dispersal matrices:
	if(g.disp){
		disp.paths.i <- paste(							# Set the dispersal matrix file paths.
			region.paths.i,
			.Platform$file.sep,
			region.names,
			".disp.txt",
			sep = ""
			)						
	
		for(j in 1:length(region.paths.i)){				# Create the matrices for each region.
			disp.matrix(
				disp.file.out = disp.paths.i[j],
				m.rate = disp.i
				)		
			}
			
		} # if g.disp
			
	
	if(g.chr){											# create the chromosome map files:
		chr.paths.i <- paste(							# Set the file paths.
			region.paths.i,
			.Platform$file.sep,
			region.names,
			".chr.txt",
			sep = ""
			)		
		for(j in 1:length(region.paths.i)){		
			print("Creating chromosome map ")
			qN.chr.map(
				n.markers = n.loci,
				file.out = chr.paths.i[j],
				n.chr = n.chr,
				l.chr = l.chr,
				seed = chr.seed)
			print("... done")
			}
		} # if(g.chr)	
	
	if(g.qN) {											# Run quantiNEMO.
		qn.paths.i <- paste(							# Set the qN initialization file paths.
			region.paths.i,
			.Platform$file.sep,
			region.names,
			".qn",
			sep = ""
			)			
		
		
		for(j in 1:length(region.paths.i)){
			
			qn.out.ij<-qn.in							# Initialize the template qN file.
	
			qn.out.ij[l.generations] <-					# Update the number of generations.
				paste(qn.in[l.generations], n.gen, sep="")
		
			qn.out.ij[l.folder]<-						# Update the working folder.
				paste(qn.in[l.folder], region.paths.i[j], sep="")
		
			qn.out.ij[l.ntrl.freq.file]<-				# Update the neutral allele file path.
				paste(
					qn.in[l.ntrl.freq.file], 
					ntrl.paths.i[j], 
					sep=""
					)
			qn.out.ij[l.ntrl.chr.map]<-					# Update the chromosome map file path
				paste(
					qn.in[l.ntrl.chr.map],
					"$",
					chr.paths.i[j], 
					sep=""
					)
			qn.out.ij[l.patch.number]<-					# Update the number of patches.
				paste(qn.in[l.patch.number], read.table(pop.struc.file, T)[j,3], sep="")
				
			qn.out.ij[l.patch.capacity]<-				# Update the patch capacities.
				paste(qn.in[l.patch.capacity], patch.cap, sep="")
			
			qn.out.ij[l.patch.ini.size]<-				# Update the patch initial populations.
				paste(qn.in[l.patch.ini.size], patch.ini, sep = "")

			qn.out.ij[l.growth.rate] <- 				# Update the growth rate.
				paste(qn.in[l.growth.rate], growth.rate, sep="")
		
			qn.out.ij[l.ntrl.logtime] <- 				# Update the save interval.
				paste(qn.in[l.ntrl.logtime], ntrl.log, sep = "")
		
			qn.out.ij[l.dispersal] <-					# Update the dispersal matrix file path.
				paste(qn.in[l.dispersal], disp.paths.i[j], sep = "$")
		
			qn.out.ij[l.ntrl.loci] <-					# Update the number of loci.
				paste(qn.in[l.ntrl.loci], n.loci, sep = "")
			
			x<-file(									# write the qn.out.ini file:
				qn.paths.i[j],
				"w")
			write(qn.out.ij, x)
			close(x)
				
			system(
				paste("quantiNemo", qn.paths.i[j]))
			}

		}#if(g.qN)

	} # if(file.exists()...)
	} # main loop
