# Supplementary material for: How many marker loci are necessary? Analysis of dominant marker data sets using two popular population genetic algorithms
Source: Ecol Evol. 2013 Aug 28;3(10):3455–70. doi: 10.1002/ece3.725 (PMC3797491; doi:10.1002/ece3.725)
Supplement: Supplementary file 1 [file ece30003-3455-SD1.zip › ece3725-sup-0001-R.scripts/megapop.template.qn]

generations			

folder				
ntrl_allelic_file		
ntrl_loci_positions		

# statistics
stat				{adlt.demo}
stat_save			0            
stat_log_time			(1 1)
stat_dir			stats

# metapopulation
patch_number			
patch_capacity			
patch_ini_size			


#/ mating
	not considering selection for now...
	mating system = 0: random mating (hermaphrodite)
/#
mating_nb_offspring_model	5 # stochastic logistic
mating_system			0 # randomly mating hermaphrodite
growth_rate			

# regulation of offspring (0 = no regulation)
regulation_model_offspring 	0


dispersal_rate			 

# neutral markers
ntrl_loci			
ntrl_all			2
ntrl_save_genotype		2
ntrl_genot_dir			ntrl_genotype
ntrl_genot_logtime		
