# Supplementary material for: How many marker loci are necessary? Analysis of dominant marker data sets using two popular population genetic algorithms
Source: Ecol Evol. 2013 Aug 28;3(10):3455–70. doi: 10.1002/ece3.725 (PMC3797491; doi:10.1002/ece3.725)
Supplement: Supplementary file 1 [file ece30003-3455-SD1.zip › ece3725-sup-0001-R.scripts/Model.B.pop.structure.txt]

reg.name 	pop.sampled	pop.total
1	1	36	
2	1	36	
3	5	36	
4	5	36	
5	12	36
6	12	36
