# Supplementary material for: How many marker loci are necessary? Analysis of dominant marker data sets using two popular population genetic algorithms
Source: Ecol Evol. 2013 Aug 28;3(10):3455–70. doi: 10.1002/ece3.725 (PMC3797491; doi:10.1002/ece3.725)
Supplement: Supplementary file 1 [file ece30003-3455-SD1.zip › ece3725-sup-0001-R.scripts/population.marker.select.R]

# script to make the marker file and population selection files.

file.out.markers <- "/Documents/Pubs/Sim.ISSR/R.supp/marker.order.1000.txt"

file.out.populations <- "/Documents/Pubs/Sim.ISSR/R.supp/sampled.populations.Model.A.txt"

# the file containing the number of sampled populations per each region
pop.struc.file <- "/Documents/Pubs/Sim.ISSR/R.supp/Model.A.pop.structure.txt"

n.markers <- 1000

# check to see if the marker file exists:
if(!file.exists(file.out.markers))
	write.table(
		sample(c(1:n.markers), n.markers), 
		file.out.markers, 
		row.names = F, 
		col.names = F
		)

# check to see if the populations file exists
if(!file.exists(file.out.populations)){
	pop.struc <- read.table(pop.struc.file, header = T)
	pop.struc
	
	pops.out <- data.frame(matrix(
		nrow = sum(pop.struc$pop.sampled),
		ncol = 2
		))	
	names(pops.out) <- c("region", "population")
	row.index = 1
	
	for(k in 1:dim(pop.struc)[1]){
		pop.struc[k,]
		pops.out[row.index:(row.index + pop.struc$pop.sampled[k]-1),1] <- k
		pops.out[row.index:(row.index + pop.struc$pop.sampled[k]-1),2] <- 
				sort(sample(c(1:pop.struc$pop.total[k]), pop.struc$pop.sampled[k]))
		row.index = row.index + pop.struc$pop.sampled[k]
		pops.out
		}
	
	write.table(pops.out, file.out.populations, row.names = F, quote = F, sep = "\t")
	
	}
