# Supplementary material for: How many marker loci are necessary? Analysis of dominant marker data sets using two popular population genetic algorithms
Source: Ecol Evol. 2013 Aug 28;3(10):3455–70. doi: 10.1002/ece3.725 (PMC3797491; doi:10.1002/ece3.725)
Supplement: Supplementary file 1 [file ece30003-3455-SD1.zip › ece3725-sup-0001-R.scripts/qN.chr.map.R]

# This function creates a chromosome map for quantiNemo:

# n.chr is the number of chromosomes

# l.chr is the length (in centi Morgans) of each chromosome.  If a single value
# is given, all chromosomes are that length.  If a vector is given, it must be 
# of length n.chr.

# seed is the seed given to the random number generator that assigns chromosome positions.


qN.chr.map<-function(
	n.chr = 28,
	l.chr = 120,
	n.markers = 90,
	seed = 1,
	file.out
	){


	# set the random seed:
	set.seed(seed)
	
	# set the arrangement of markers
	if(length(l.chr) == 1){
		marker.positions <-
			sort(sample(1 : (n.chr * l.chr), n.markers))
		chr.total.length <- n.chr * l.chr
		chr.start.points <- l.chr * (0:(n.chr - 1)) + 1
		chr.end.points   <- l.chr * (1:(n.chr))
		}
			
	if(length(l.chr) > 1){
		marker.positions <- 
			sort(sample(1:sum(l.chr), n.markers))
		chr.total.length <- sum(l.chr)
		chr.start.points <- cumsum(l.chr) - l.chr + 1
		chr.end.points   <- cumsum(l.chr)	
		}
	
	# create the empty matrix:
	chr.map<-NULL
	
	j = 0
	for(i in 1:n.chr){
		
		marker.positions.i <- 
			intersect(
					marker.positions[which(marker.positions >= chr.start.points[i])],
					marker.positions[which(marker.positions <= chr.end.points[i])]
					) - (chr.start.points[i] -1)
		
		
		if(length(marker.positions.i) > 0){
			j <- j + 1
			chr.map[j] <- c(paste("{", i, ": ", sep = "",
				paste(
					marker.positions.i,
					collapse = " "
					),
				"}"	
				))
			} # if
			
		}	
		
	# Add the beginning and final curly braces:
	chr.map[1] 		<- paste("{", chr.map[1])
	chr.map[j] 	<- paste(chr.map[j], "}")

	write.table(
		chr.map, 
		file.out, 
		row.names=F, 
		col.names=F, 
		quote=F)
	} #function
