# Supplementary material for: How many marker loci are necessary? Analysis of dominant marker data sets using two popular population genetic algorithms
Source: Ecol Evol. 2013 Aug 28;3(10):3455–70. doi: 10.1002/ece3.725 (PMC3797491; doi:10.1002/ece3.725)
Supplement: Supplementary file 1 [file ece30003-3455-SD1.zip › ece3725-sup-0001-R.scripts/qN.ntrl.freq.R]

# This script sets the initial neutral genetic locus frequencies.
# Assumes binary loci (i.e. two alleles per locus)


# file.out is the neutral frequency allele matrix file to write.

# pop.file is the file that specifies the number of regions, the region
# names, the number of populations sampled per region (not used here), and the
# number of patches in each region.

# sd.regions is a parameter that specifies how similar the allele
# frequencies are among the different regions.

# sd.populations is a parameter that specifies how similar the allele
# frequencies are among patches within regions.	
	
	
	
#base.dir <- "/Documents/Pubs/Sim.ISSR/quantiNEMO/ini/megapop"	
	
#pop.file <- paste(base.dir, 'pop.structure.files', 'mA.6.36.txt', sep = .Platform$file.sep)

#file.out <- "aaa.txt"	
	
#sd.regions <- 0.05
#sd.populations <- 0.1
#n.loci <- 50	
	
qN.ntrl.freq<-	
	function(
		file.out,
		pop.file,
		sd.regions,
		sd.populations,
		n.loci=90
		){
		
		# read in population structure file:
		region.info<-read.table(pop.file, header=T)
	
		# calculate the number of patches:
		n.patches<-sum(region.info$pop.total)
		
		# calculate the number of regions:
		n.regions<-length(region.info$reg.name)
		
		# create a vector of length n.patches with
		# each entry as the region to which patch[i] belongs
		region.by.patch<-rep(1:n.regions, region.info$pop.total)
			
		# set the model type:
		# model is type 1 if sd.regions is independent
		# model is type 2 if sd.regions is numeric
		
		model <- 1
		
		if(!sd.regions == "ind"){
			model	<- 2
			sd.regions <- as.numeric(sd.regions)
			}
		# set the dominant allele frequency range:
		# recessive allele frequency is
		# the square root of the recessive
		# pheontype
		# q = sqrt(recessive.phenotype.freq)
		# p = 1 - q
		dom.freq.range<-seq(
			round(1 - sqrt(0.95), 4),
			round(1 - sqrt(0.05), 4),
			0.01
			)
			
		# create the file header:
		header<-c('[FILE_INFO]{', 
			'	col_locus 1', 
			'	col_allele 2',
			'	col_mut_freq 3', 
			'	col_ini_freq 4', 
			'}',
			'',
			'#locus	allele	mut_freq	ini_freq')
	
		# create the empty columns:
		# There should be 2*n.loci rows.
		quanti.freq<-data.frame(matrix(
			0,
			nrow=2*n.loci,
			ncol=4
			))
			
		
		# fill in the first column: loci
			# two rows for each locus (because binary)
		quanti.freq[,1]<-rep(1:n.loci, each=2)
		
		# fill in the second column: alleles
		quanti.freq[,2]<-rep(c(1,2), n.loci)
		
		# fill in the third column: mutation frequency
			# all zeroes for now
			# don't need to change from the blank matrix
		region.means<-list(NULL)
		for(l in 1:n.loci){
			# assign the regional allele frequencies:
			# two models
				# m1 has uncorrelated
				# among region frequencies
				# m2 has correlated
				# among region frequencies
			
			if(model == 1){
				# independent sample of n.regions
				# from the dominant allele frequency range:
				region.means[[l]]<-
					sample(dom.freq.range, n.regions, replace=T)
				region.means[[l]]
				} # if (model ==1)
			
			if(model == 2){
				# overall among region mean
				region.mean<-sample(dom.freq.range, 1)
				# each region's mean:
				region.means[[l]]<-
					rnorm(n.regions, region.mean, sd.regions)
				# trim to fit in [0,1]
				region.means[[l]][which(region.means[[l]]>1)]<-1
				region.means[[l]][which(region.means[[l]]<0)]<-0
				} # if (model == 2)
			
			# calculate each patches dominant frequency:
			pop.frequencies<-rnorm(
				n.patches, 
				mean=region.means[[l]][region.by.patch],
				as.numeric(sd.populations))
			pop.frequencies[which(pop.frequencies<0)]<-0
			pop.frequencies[which(pop.frequencies>1)]<-1
			pop.frequencies<-round(pop.frequencies, 4)
			pop.frequencies
			# format the frequencies for quantiNemo:
			allele.1<-paste(c(		# dominant
				"{",
				round(pop.frequencies, 4)
				, "}"), 
				collapse=" ")
			allele.2<-paste(c(		# recessive
				"{",
				round(1-pop.frequencies, 4)
				, "}"), 
				collapse=" ")		
			# add the allele frequencies to the fourth column:
			quanti.freq[((l-1)*2+1),4]<-allele.1
			quanti.freq[((l-1)*2+2),4]<-allele.2
			((l-1)*n.loci+1)
			} # for(l in 1:n.loci)
		header.comments<-
			paste(
				"#/","\n",
				"model:\t\t\t", model,"\n",
				"number of regions:\t", n.regions,"\n",
				"number of patches:\t", n.patches,"\n",
				"among population sd:\t", sd.populations,"\n",
				"among region sd:\t", sd.regions,"\n",
				"/#", "\n",
				sep=""
				)		
		region.means.df<-
			cbind(1:n.loci,t(data.frame(region.means)))
		# write the output file:

		write.table(
			header,
			file.out,
			quote=F,
			col.names=F,
			row.names=F,
			append=F)
		write.table(
			quanti.freq,
			file.out,
			quote=F,
			col.names=F,
			row.names=F, 
			append=T, 
			sep="\t"
			)
		write.table(
			header.comments,
			file.out,
			quote=F,
			col.names=F,
			row.names=F,
			append=T		
			)
		write.table(
			"#/",
			file.out,
			quote=F,
			col.names=F,
			row.names=F, 
			append=T, 
			sep="\t"
			)			
		write.table(
			region.means.df,
			file.out,
			quote=F,
			col.names=F,
			row.names=F, 
			append=T, 
			sep="\t"
			)
		write.table(
			"/#",
			file.out,
			quote=F,
			col.names=F,
			row.names=F, 
			append=T, 
			sep="\t"
			)			
		
		list(header, quanti.freq)
		
		} # function()
	
