# Supplementary material for: How many marker loci are necessary? Analysis of dominant marker data sets using two popular population genetic algorithms
Source: Ecol Evol. 2013 Aug 28;3(10):3455–70. doi: 10.1002/ece3.725 (PMC3797491; doi:10.1002/ece3.725)
Supplement: Supplementary file 1 [file ece30003-3455-SD1.zip › ece3725-sup-0001-R.scripts/qN.to.binary.mega.R]

# convert a diploid genotype file to binary:


#file.in.dat <- "combined.pop.txt"
#file.out <- "g150_m=Ref_l=1000_bkg.mg=0.1_sd.reg=0.05_sd.pop=0.1_p.i=1000_p.c=1000_r=1.binary.txt"


qN.to.binary<-function(
	file.in.dat,
	file.out
	)
	{
	
	
		
	system(paste("cp", file.in.dat, file.out ))
	
	# convert to binary

	
	system(paste("perl -pi -w -e \'s/", " 11", "/", " 0", "/g;\' ", file.out, sep = ""))
	system(paste("perl -pi -w -e \'s/", " 21", "/", " 1", "/g;\' ", file.out, sep = ""))
	system(paste("perl -pi -w -e \'s/", " 12", "/", " 1", "/g;\' ", file.out, sep = ""))
	system(paste("perl -pi -w -e \'s/", " 22", "/", " 1", "/g;\' ", file.out, sep = ""))

	} #function
