# Supplementary material for: How many marker loci are necessary? Analysis of dominant marker data sets using two popular population genetic algorithms
Source: Ecol Evol. 2013 Aug 28;3(10):3455–70. doi: 10.1002/ece3.725 (PMC3797491; doi:10.1002/ece3.725)
Supplement: Supplementary file 1 [file ece30003-3455-SD1.zip › ece3725-sup-0001-R.scripts/Read.me.txt]

This text file describes how to use the R-scripts to create simulated dominant marker data files for analysis.

Required R-scripts:

	check.dir.R
	mega.subsample.R
	megapop.disp.matrix.R
	megapop.loop.R
	qN.chr.map.R
	qN.ntrl.freq.R
	qN.to.binary.mega.R
	population.marker.select.R


Overview.

First, a set of parameters is decided based on assumptions about the model species.

Next a set of large master populations is created, the 'mega metapopulations'.

From the mega metapopulations, subsets are sampled which reflect possible sampling schemes and numbers of marker loci.

These files were created to work on a linux/OSX system.  Some code editing will be required to make the scripts run on a Windows system.


Step 1.  Setting the file paths:

Replace the text '/Documents/Pubs/Sim.ISSR/R.supp/' in all R-scripts with the path to where you saved the R-scripts on your computer.

Set the 'base.dir' variable in 'megapop.loop.R' to the folder you would like the mega metapopulations to go.  Copy the file 'megapop.template.qn' to this folder.

Set the 'base.sim.path' variable in 'mega.subsample.R' to the value in 'base.dir' from 'megapop.loop.R' plus '/sim'.

Set the 'base.path.out' in 'mega.subsample.R' variable in the folder you would like the subsampled project files to go.


Step 2.  Creating the mega metapopulations:

Run the R-script 'megapop.loop.R'.

You will need to change the values for the global variables (number of regions, number of patches, patch capacity, etc.) to suit your model in the 'megapop.loop.R' file.


Run megapop.loop.R to create the mega metapopulation.

megapop.loop.R will call the functions 'check.dir', 'mega.subsample', 'megapop.disp.matrix', 


Step 3.  Creating needed files for creation of AMOVA and STRUCTURE project files:

Run the 'population.marker.select.R' script.

You will need to change the value of 'pop.struc.file' to the file containing the population structure information.

Set the value of 'indiv.sample' to the number of individuals you would like to have sampled per patch.

Set the name of your model ('model.which')


Step 4.  Format files for STRUCTURE and/or AMOVA

You will have output files with descriptive names, for example "g150_m=A10_l=5_bkg.mg=0.1_sd.reg=0.05_sd.pop=0.1_p.i=1000_p.c=1000_r=1.binary.txt".  This example file was sampled from generation 150, has five marker loci, uses background migration of 0.1, has a sd.reg value of 0.05, a sd.pop value of 0.1, patch initial population size of 1000, and patch capacity of 1000.  This file is ready to be imported into a STRUCTURE project or for use with AMOVA.  In the file, rows represent individual genotypes.  The first column is the region from which the individual was sampled.  The second column is the patch (within the region) that the individual was sampled from.  All subsequent columns represent dominant marker loci (0 = band absent, 1 = band present).


Miscellaneous files needed (scripts needed for):

Model.XX.pop.structure.txt		(mega.subsample.R, population.marker.select.R)
marker.order.1000.txt			(mega.subsample.R)
sampled.populations.Model.XX.txt	(mega.subsample.R, created by megapop.loop.R)
