# Supplementary material for: How many marker loci are necessary? Analysis of dominant marker data sets using two popular population genetic algorithms
Source: Ecol Evol. 2013 Aug 28;3(10):3455–70. doi: 10.1002/ece3.725 (PMC3797491; doi:10.1002/ece3.725)
Supplement: Supplementary file 1 [file ece30003-3455-SD1.zip › ece3725-sup-0001-R.scripts/sampled.populations.mega.txt]

region	population
1	5
1	15
1	20
1	25
1	29
1	30
2	11
2	13
2	15
2	23
2	31
2	36
3	2
3	13
3	18
3	27
3	31
3	35
4	6
4	16
4	21
4	22
4	26
4	28
5	7
5	10
5	17
5	19
5	21
5	30
6	1
6	3
6	5
6	15
6	29
6	32
