# Supplementary material for: How many marker loci are necessary? Analysis of dominant marker data sets using two popular population genetic algorithms
Source: Ecol Evol. 2013 Aug 28;3(10):3455–70. doi: 10.1002/ece3.725 (PMC3797491; doi:10.1002/ece3.725)
Supplement: Supplementary file 1 [file ece30003-3455-SD1.zip › ece3725-sup-0001-R.scripts/sampled.populations.Model.B.txt]

region	population
1	2
2	10
3	3
3	18
3	21
3	25
3	27
4	1
4	9
4	10
4	24
4	27
5	2
5	5
5	8
5	9
5	10
5	13
5	14
5	15
5	16
5	18
5	25
5	32
6	1
6	4
6	12
6	14
6	15
6	17
6	21
6	31
6	33
6	34
6	35
6	36
